# Supplementary material for: Genetics of Plasma Bilirubin and Associations between Bilirubin and Cardiometabolic Risk Profiles in Danish Children and Adolescents
Source: Antioxidants (Basel). 2023 Aug 15;12(8):1613. doi: 10.3390/antiox12081613 (PMC10451688; doi:10.3390/antiox12081613)
Supplement: Supplementary file 1 [file antioxidants-12-01613-s001.zip]

Archive with 1 entries (1 files):
- antioxidants-2483945-supplementary.pdf
